# Supplementary material for: Correlation between the Skin Permeation Profile of the Synthetic Sesquiterpene Compounds, Beta-Caryophyllene and Caryophyllene Oxide, and the Antiedematogenic Activity by Topical Application of Nanoemulgels
Source: Biomolecules. 2022 Aug 10;12(8):1102. doi: 10.3390/biom12081102 (PMC9405972; doi:10.3390/biom12081102)
Supplement: Supplementary file 1 [file biomolecules-12-01102-s001.zip]

Archive with 1 entries (1 files):
- biomolecules-1823534-supplementary.pdf
